# Supplementary material for: Suppression of Nrf2 Activity by Chestnut Leaf Extract Increases Chemosensitivity of Breast Cancer Stem Cells to Paclitaxel
Source: Nutrients. 2017 Jul 18;9(7):760. doi: 10.3390/nu9070760 (PMC5537874; doi:10.3390/nu9070760)
Supplement: Supplementary file 1 [file nutrients-09-00760-s001.zip]

Archive with 1 entries (1 files):
- nutrients-200549-supplementary.pdf
